# Supplementary material for: Serum SELENBP1 and VCL Are Effective Biomarkers for Clinical and Forensic Diagnosis of Coronary Artery Spasm
Source: Int J Mol Sci. 2022 Oct 31;23(21):13266. doi: 10.3390/ijms232113266 (PMC9655542; doi:10.3390/ijms232113266)
Supplement: Supplementary file 1 [file ijms-23-13266-s001.zip]

Archive with 1 entries (1 files):
- ijms-1959054-supplementary.pdf
